# Supplementary material for: Nylanderia deceptrix sp. n., a new species of obligately socially parasitic formicine ant (Hymenoptera, Formicidae)
Source: Zookeys. 2016 Jan 13;(552):49–65. doi: 10.3897/zookeys.552.6475 (PMC4740849; doi:10.3897/zookeys.552.6475)
Supplement: XML Treatment for Nylanderia deceptrix [file zookeys.552.6475-treatment1.xml]

<!DOCTYPE tp:taxon-treatment
  PUBLIC "-//TaxonX//DTD Taxonomic Treatment Publishing DTD v0 20100105//EN" "tax-treatment-NSO.dtd">
<tp:taxon-treatment xmlns:tp="http://www.plazi.org/taxpub"><tp:treatment-meta><kwd-group><label>Taxon classification</label><kwd><named-content content-type="kingdom">Animalia</named-content></kwd><kwd><named-content content-type="order">Hymenoptera</named-content></kwd><kwd><named-content content-type="family">Formicidae</named-content></kwd></kwd-group><mixed-citation publication-type="journal"><person-group><name><surname>Messer</surname><given-names>Steven J.</given-names></name><name><surname>Cover</surname><given-names>Stefan P.</given-names></name><name><surname>LaPolla</surname><given-names>John S.</given-names></name></person-group><article-title><italic><tp:taxon-name><tp:taxon-name-part taxon-name-part-type="genus">Nylanderia</tp:taxon-name-part> <tp:taxon-name-part taxon-name-part-type="species">deceptrix</tp:taxon-name-part></tp:taxon-name></italic> sp. n., a new species of obligately socially parasitic formicine ant (<tp:taxon-name><tp:taxon-name-part taxon-name-part-type="order">Hymenoptera</tp:taxon-name-part></tp:taxon-name>, <tp:taxon-name><tp:taxon-name-part taxon-name-part-type="family">Formicidae</tp:taxon-name-part></tp:taxon-name>)</article-title><source>Zookeys</source><day>13</day><month>1</month><year>2016</year><volume>2016</volume><issue>552</issue><fpage>49</fpage><lpage>65</lpage><pub-id pub-id-type="doi">10.3897/zookeys.552.6475</pub-id></mixed-citation></tp:treatment-meta><tp:nomenclature><tp:taxon-name>
            <tp:taxon-name-part taxon-name-part-type="genus">Nylanderia</tp:taxon-name-part>
            <tp:taxon-name-part taxon-name-part-type="species">deceptrix</tp:taxon-name-part>
            <object-id xmlns:xlink="http://www.w3.org/1999/xlink" content-type="zoobank" xlink:type="simple">http://zoobank.org/B5A11117-4638-4B6D-9908-6208C05CF558</object-id>
          </tp:taxon-name><tp:taxon-status xmlns:xlink="http://www.w3.org/1999/xlink" xlink:type="simple">sp. n.</tp:taxon-status><xref ref-type="fig" rid="F2">Figs 2</xref><xref ref-type="fig" rid="F2">, 3 (queen); 4–11 (male)</xref></tp:nomenclature><tp:treatment-sec sec-type="Holotype"><title>Holotype</title><p>
            <bold>queen</bold>, USA. Massachusetts: Plymouth County: Myles Standish State Forest; Southeast Line Road; <named-content xmlns:xlink="http://www.w3.org/1999/xlink" content-type="dwc:verbatimCoordinates" xlink:type="simple">41°49.12'N, 70°39.75'W</named-content>; elev. 31 m; in <italic><tp:taxon-name><tp:taxon-name-part taxon-name-part-type="genus">Nylanderia</tp:taxon-name-part> <tp:taxon-name-part taxon-name-part-type="species">parvula</tp:taxon-name-part></tp:taxon-name></italic> nest; 06 June 2013 (S. Messer) (MCZC); 10 paratype queens and 7 paratype males same locality information as holotype except different collection dates (MCZC and <named-content xmlns:xlink="http://www.w3.org/1999/xlink" content-type="dwc:institutional_code" xlink:type="simple">USNM</named-content>).</p></tp:treatment-sec><tp:treatment-sec sec-type="Diagnosis"><title>Diagnosis.</title><p>
            <italic>Queen</italic>: smallest of Nearctic <italic><tp:taxon-name><tp:taxon-name-part taxon-name-part-type="genus">Nylanderia</tp:taxon-name-part></tp:taxon-name></italic> (<abbrev xmlns:xlink="http://www.w3.org/1999/xlink" xlink:title="Total Length: HL+WL+GL" xlink:type="simple">TL</abbrev> less than 3.5 mm); mesosoma color mottled with areas of lighter and darker brown to yellowish-brown; <italic>Male</italic>: very small, nonfunctional wings present.</p><p>QUEEN. <italic>Measurements</italic> (<italic>n</italic>=<italic>10</italic>): <abbrev xmlns:xlink="http://www.w3.org/1999/xlink" xlink:title="Total Length: HL+WL+GL" xlink:type="simple">TL</abbrev>: 2.91–3.40; <abbrev xmlns:xlink="http://www.w3.org/1999/xlink" xlink:title="Head Width): the maximum width of the head in full-face view (in males, portion of the eyes that extends past the lateral margins of the head is included" xlink:type="simple">HW</abbrev>: 0.55–0.63; <abbrev xmlns:xlink="http://www.w3.org/1999/xlink" xlink:title="Head Length): the length of the head proper, excluding the mandibles; measured in full-face view from the midpoint of the anterior clypeal margin to a line drawn across the posterior margin from its highest points (to accommodate species where the posterior margin is concave" xlink:type="simple">HL</abbrev>: 0.58–0.69; <abbrev xmlns:xlink="http://www.w3.org/1999/xlink" xlink:title="Eye Length: maximum length of compound eye in full-face view" xlink:type="simple">EL</abbrev>: 0.22–0.24; <abbrev xmlns:xlink="http://www.w3.org/1999/xlink" xlink:title="Scape Length: the maximum length of the antennal scape excluding the condylar bulb" xlink:type="simple">SL</abbrev>: 0.73–0.78; <abbrev xmlns:xlink="http://www.w3.org/1999/xlink" xlink:title="Mesonotal Width: the maximum width of the mesonotum in dorsal view" xlink:type="simple">MW</abbrev>: 0.52–0.57; <abbrev xmlns:xlink="http://www.w3.org/1999/xlink" xlink:title="Pronotal Width: the maximum width of the pronotum in dorsal view" xlink:type="simple">PW</abbrev>: 0.55–0.67; <abbrev xmlns:xlink="http://www.w3.org/1999/xlink" xlink:title="Weber’s Length: in lateral view, the distance from the posteriormost border of the metapleural lobe to the anteriormost border of the pronotum, excluding the neck" xlink:type="simple">WL</abbrev>: 0.99–1.07; <abbrev xmlns:xlink="http://www.w3.org/1999/xlink" xlink:title="Gaster Length): the length of the gaster in lateral view from the anteriormost point of the first gastral segment (third abdominal segment) to the posteriormost point (in males this included through the posterior end of parameres" xlink:type="simple">GL</abbrev>: 1.24–1.69; <abbrev xmlns:xlink="http://www.w3.org/1999/xlink" xlink:title="Propodeum Height: height of the propodeum as measured in lateral view from the base of the metapleuron to the maximum height of the propodeum" xlink:type="simple">PDH</abbrev>: 0.35–0.42; <abbrev xmlns:xlink="http://www.w3.org/1999/xlink" xlink:title="Profemur Length: the length of the profemur from its margin with the coxa to its margin with the tibia" xlink:type="simple">PFL</abbrev>: 0.67–0.72; <abbrev xmlns:xlink="http://www.w3.org/1999/xlink" xlink:title="Profemur Width: the maximum width of the profemur" xlink:type="simple">PFW</abbrev>: 0.15–0.17; <abbrev xmlns:xlink="http://www.w3.org/1999/xlink" xlink:title="Scape Macrosetal Count: the number of erect macrosetae on the scape visible in full frontal view" xlink:type="simple">SMC</abbrev>: 0–3; <abbrev xmlns:xlink="http://www.w3.org/1999/xlink" xlink:title="Pronotal Macrosetal Count: the number of erect macrosetae on pronotum to one side of sagittal plane" xlink:type="simple">PMC</abbrev>: 4–5; <abbrev xmlns:xlink="http://www.w3.org/1999/xlink" xlink:title="Mesonotal Macrosetae Count: the number of erect macrosetae on mesonotum to one side of sagittal plane" xlink:type="simple">MMC</abbrev>: 21–27; <abbrev xmlns:xlink="http://www.w3.org/1999/xlink" xlink:title="Metanotal Macrosetae Count: the number of erect macrosetae on metanotum to one side of sagittal plane" xlink:type="simple">MtMC</abbrev>: 3–4.</p><p>
            <italic>Indices</italic>: <abbrev xmlns:xlink="http://www.w3.org/1999/xlink" xlink:title="Cephalic Index): (HW/HL × 100" xlink:type="simple">CI</abbrev>: 92–97; <abbrev xmlns:xlink="http://www.w3.org/1999/xlink" xlink:title="Relative Eye Index): (EL/HL × 100" xlink:type="simple">REL</abbrev>: 33–37; <abbrev xmlns:xlink="http://www.w3.org/1999/xlink" xlink:title="Scape Index): (SL/HW × 100" xlink:type="simple">SI</abbrev>: 121–130; <abbrev xmlns:xlink="http://www.w3.org/1999/xlink" xlink:title="Profemur Index): (FW/FL × 100" xlink:type="simple">FI</abbrev>: 21–24.</p><p>Overall brown to yellowish-brown; head and gaster darker brown with generally lighter mesosoma; mesosoma color mottled with areas of lighter and darker brown to yellowish-brown; antennae, mandibles and legs yellow; body covered with dense pubescence; macrosetae dark brown but usually with lighter yellowish-brown tips. Eyes bulge slightly beyond head outline in full-frontal view; three prominent ocelli present. Scapes long; yellow; exceed posterior margin of the head by the length of first 3 funicular segments; scapes with dense pubescence and sometimes with up to three short standing macrosetae, but often with none. Head with abundant macrosetae and <!--PageBreak--><!--PageBreak-->layer of pubescence; slightly longer than broad; becoming slightly wider at posterior of head. Mesosoma covered with erect macrosetae and pubescence; most macrosetae on mesonotum and metanotum show strong curvature. Gaster covered in pubescence and a large cluster of macrosetae on first gastral tergite.</p><p>MALE. <italic>Measurements</italic> (<italic>n</italic>=<italic>5</italic>): <abbrev xmlns:xlink="http://www.w3.org/1999/xlink" xlink:title="Total Length: HL+WL+GL" xlink:type="simple">TL</abbrev>: 1.91–2.05; <abbrev xmlns:xlink="http://www.w3.org/1999/xlink" xlink:title="Head Width): the maximum width of the head in full-face view (in males, portion of the eyes that extends past the lateral margins of the head is included" xlink:type="simple">HW</abbrev>: 0.45–0.46; <abbrev xmlns:xlink="http://www.w3.org/1999/xlink" xlink:title="Head Length): the length of the head proper, excluding the mandibles; measured in full-face view from the midpoint of the anterior clypeal margin to a line drawn across the posterior margin from its highest points (to accommodate species where the posterior margin is concave" xlink:type="simple">HL</abbrev>: 0.48–0.53; <abbrev xmlns:xlink="http://www.w3.org/1999/xlink" xlink:title="Eye Length: maximum length of compound eye in full-face view" xlink:type="simple">EL</abbrev>: 0.17–0.18; <abbrev xmlns:xlink="http://www.w3.org/1999/xlink" xlink:title="Scape Length: the maximum length of the antennal scape excluding the condylar bulb" xlink:type="simple">SL</abbrev>:0.57–0.59; <abbrev xmlns:xlink="http://www.w3.org/1999/xlink" xlink:title="Mesonotal Width: the maximum width of the mesonotum in dorsal view" xlink:type="simple">MW</abbrev>: 0.28–0.32; <abbrev xmlns:xlink="http://www.w3.org/1999/xlink" xlink:title="Pronotal Width: the maximum width of the pronotum in dorsal view" xlink:type="simple">PW</abbrev>: 0.37–0.39; <abbrev xmlns:xlink="http://www.w3.org/1999/xlink" xlink:title="Weber’s Length: in lateral view, the distance from the posteriormost border of the metapleural lobe to the anteriormost border of the pronotum, excluding the neck" xlink:type="simple">WL</abbrev>: 0.66–0.69; <abbrev xmlns:xlink="http://www.w3.org/1999/xlink" xlink:title="Gaster Length): the length of the gaster in lateral view from the anteriormost point of the first gastral segment (third abdominal segment) to the posteriormost point (in males this included through the posterior end of parameres" xlink:type="simple">GL</abbrev>: 0.74–0.88; <abbrev xmlns:xlink="http://www.w3.org/1999/xlink" xlink:title="Propodeum Height: height of the propodeum as measured in lateral view from the base of the metapleuron to the maximum height of the propodeum" xlink:type="simple">PDH</abbrev>: 0.24–0.26; <abbrev xmlns:xlink="http://www.w3.org/1999/xlink" xlink:title="Profemur Length: the length of the profemur from its margin with the coxa to its margin with the tibia" xlink:type="simple">PFL</abbrev>: 0.52–0.54; <abbrev xmlns:xlink="http://www.w3.org/1999/xlink" xlink:title="Profemur Width: the maximum width of the profemur" xlink:type="simple">PFW</abbrev>: 0.11–0.13; <abbrev xmlns:xlink="http://www.w3.org/1999/xlink" xlink:title="Paramere Length: the maximum length of the paramere" xlink:type="simple">PL</abbrev>: 0.20–0.24; <abbrev xmlns:xlink="http://www.w3.org/1999/xlink" xlink:title="Scape Macrosetal Count: the number of erect macrosetae on the scape visible in full frontal view" xlink:type="simple">SMC</abbrev>: 0; <abbrev xmlns:xlink="http://www.w3.org/1999/xlink" xlink:title="Pronotal Macrosetal Count: the number of erect macrosetae on pronotum to one side of sagittal plane" xlink:type="simple">PMC</abbrev>: 0; <abbrev xmlns:xlink="http://www.w3.org/1999/xlink" xlink:title="Mesonotal Macrosetae Count: the number of erect macrosetae on mesonotum to one side of sagittal plane" xlink:type="simple">MMC</abbrev>: 7–12; <abbrev xmlns:xlink="http://www.w3.org/1999/xlink" xlink:title="Metanotal Macrosetae Count: the number of erect macrosetae on metanotum to one side of sagittal plane" xlink:type="simple">MtMC</abbrev>: 1–2.</p><p>
            <italic>Indices</italic>: <abbrev xmlns:xlink="http://www.w3.org/1999/xlink" xlink:title="Cephalic Index): (HW/HL × 100" xlink:type="simple">CI</abbrev>: 88–97; <abbrev xmlns:xlink="http://www.w3.org/1999/xlink" xlink:title="Relative Eye Index): (EL/HL × 100" xlink:type="simple">REL</abbrev>: 34–36; <abbrev xmlns:xlink="http://www.w3.org/1999/xlink" xlink:title="Scape Index): (SL/HW × 100" xlink:type="simple">SI</abbrev>: 125–127; <abbrev xmlns:xlink="http://www.w3.org/1999/xlink" xlink:title="Profemur Index): (FW/FL × 100" xlink:type="simple">FI</abbrev>: 22–25.</p><p>Overall color brown to brownish-yellow; head and gaster darker brown with generally lighter mesosoma; antennae, mandibles, legs, and parameres yellow; body covered with dense pubescence; macrosetae dark brown but usually with lighter yellowish-brown tips; cuticular surface dull, covered in a dense layer of appressed setae. Head longer than broad; eyes large and bulging beyond head outline in full-frontal view; three prominent ocelli present; scapes long, exceeding posterior margin of the head by length of first 3 funicular segments; scapes absent of macrosetae and with a dense layer of pubescence; clypeus roughly rectangular, with anterior margin emarginated; mandible broad, with 4 teeth; all but apical tooth are weakly developed; apical tooth distinct, curves in toward body midline. Mesosoma relatively small; very small nonfunctional wings present; mesosoma covered in pubescence, with erect setae of varying lengths dorsally and on legs. Pronotum collar-like; mesonotum offset from pronotum at sulcus; mesonotum rises sharply above height of pronotum; mesonotum flat dorsally with many erect setae of varying lengths; marcosetae on mesonotum and metanotum show strong curvature of about 90°; propodeum indistinct from remainder of mesosoma, but with steep declivity; petiole short, triangular, upright, with posterior face only slightly longer than anterior face. Gaster with a dense layer of pubescence and erect setae; parameres especially setose; parameres roughly triangular, turning slightly mesad posteriorly; long setae extend off of parameres; cuspi small and tubular, reaching digiti dorsally; digiti weakly anvil-shaped, with poorly developed point directed ventrally; volsellar lobes flat, slightly indented relative to digital margin.</p></tp:treatment-sec><tp:treatment-sec sec-type="Etymology"><title>Etymology.</title><p>The species epithet <italic>deceptrix</italic> (Latin = deceiver) is attributed to the parasitic lifestyle, deceiving the host to allow cohabitation.</p></tp:treatment-sec><tp:treatment-sec sec-type="Notes"><title>Notes.</title><p>
            <italic><tp:taxon-name><tp:taxon-name-part taxon-name-part-type="genus">Nylanderia</tp:taxon-name-part> <tp:taxon-name-part taxon-name-part-type="species">deceptrix</tp:taxon-name-part></tp:taxon-name></italic> can be identified from other Nearctic species because it has the smallest queens of all Nearctic <italic><tp:taxon-name><tp:taxon-name-part taxon-name-part-type="genus">Nylanderia</tp:taxon-name-part></tp:taxon-name></italic>, ranging between 2.91–3.40 mm (<xref ref-type="bibr" rid="B36">Trager 1984</xref>, <xref ref-type="bibr" rid="B17">Kallal and LaPolla 2012</xref>). Compared to other Nearctic species with no macrosetae on the scape such as <italic><tp:taxon-name><tp:taxon-name-part taxon-name-part-type="genus">Nylanderia</tp:taxon-name-part> <tp:taxon-name-part taxon-name-part-type="species">parvula</tp:taxon-name-part></tp:taxon-name></italic> and <italic><tp:taxon-name><tp:taxon-name-part taxon-name-part-type="genus">Nylanderia</tp:taxon-name-part> <tp:taxon-name-part taxon-name-part-type="species">trageri</tp:taxon-name-part></tp:taxon-name></italic> (<xref ref-type="bibr" rid="B17">Kallal and LaPolla 2012</xref>), <italic><tp:taxon-name><tp:taxon-name-part taxon-name-part-type="genus">Nylanderia</tp:taxon-name-part> <tp:taxon-name-part taxon-name-part-type="species">deceptrix</tp:taxon-name-part></tp:taxon-name></italic> is the only species with queens showing bicoloration, with the head and gaster being darker in color than the mesosoma. Additionally the queens have a mottled coloration on the mesosoma with areas of darker brown and yellow-brown. <italic><tp:taxon-name><tp:taxon-name-part taxon-name-part-type="genus">Nylanderia</tp:taxon-name-part> <tp:taxon-name-part taxon-name-part-type="species">deceptrix</tp:taxon-name-part></tp:taxon-name></italic> males are currently the only Nearctic <italic><tp:taxon-name><tp:taxon-name-part taxon-name-part-type="genus">Nylanderia</tp:taxon-name-part></tp:taxon-name></italic> to display highly reduced wings. The male parameres display dense and very long macrosetae compared to those of other Nearctic species. The digitus displays a narrower area towards the base <!--PageBreak-->of the structure that expands towards the tip and ends with a narrow point. The end of the digitus also has distinct foveolate (pitted) sculpturing. The head of both the queen and the male are worker-like in overall appearance (except for the presence of distinct, large ocelli; never strongly developed in workers), and are longer than wide, whereas <italic><tp:taxon-name><tp:taxon-name-part taxon-name-part-type="genus">Nylanderia</tp:taxon-name-part></tp:taxon-name></italic> reproductives, especially queens, typically have wider than long heads. Additionally, <italic><tp:taxon-name><tp:taxon-name-part taxon-name-part-type="genus">Nylanderia</tp:taxon-name-part></tp:taxon-name></italic> queens usually have heads covered in dense pubescence, and this is not the case in <italic><tp:taxon-name><tp:taxon-name-part taxon-name-part-type="genus">Nylanderia</tp:taxon-name-part> <tp:taxon-name-part taxon-name-part-type="species">deceptrix</tp:taxon-name-part></tp:taxon-name></italic>.</p></tp:treatment-sec><tp:treatment-sec sec-type="Prevalence of host species and parasitism rate"><title>Prevalence of host species and parasitism rate.</title><p>Across the seven transects, the average <italic><tp:taxon-name><tp:taxon-name-part taxon-name-part-type="genus">Nylanderia</tp:taxon-name-part> <tp:taxon-name-part taxon-name-part-type="species">parvula</tp:taxon-name-part></tp:taxon-name></italic> nest entrance density was 2.35 nest entrances/m<sup>2</sup> (SD=0.15), ranging from 1.64–2.64 nest entrances/m<sup>2</sup> for the individual transects. Transect 1 was excluded from all calculations because of inexperience in locating nest entrances and insufficient surveying effort resulting in a density 81.3% less than the average across all other transects.</p><p>In total, 356 <italic><tp:taxon-name><tp:taxon-name-part taxon-name-part-type="genus">Nylanderia</tp:taxon-name-part> <tp:taxon-name-part taxon-name-part-type="species">parvula</tp:taxon-name-part></tp:taxon-name></italic> colonies were excavated and checked for the presence of <italic><tp:taxon-name><tp:taxon-name-part taxon-name-part-type="genus">Nylanderia</tp:taxon-name-part> <tp:taxon-name-part taxon-name-part-type="species">deceptrix</tp:taxon-name-part></tp:taxon-name></italic>. Of those 356 colonies, nine had <italic><tp:taxon-name><tp:taxon-name-part taxon-name-part-type="genus">Nylanderia</tp:taxon-name-part> <tp:taxon-name-part taxon-name-part-type="species">deceptrix</tp:taxon-name-part></tp:taxon-name></italic> present, resulting in a parasitism rate of 2.53%. The number of <italic><tp:taxon-name><tp:taxon-name-part taxon-name-part-type="genus">Nylanderia</tp:taxon-name-part> <tp:taxon-name-part taxon-name-part-type="species">deceptrix</tp:taxon-name-part></tp:taxon-name></italic> queens found in a single colony ranged from 1–8 per colony. <italic><tp:taxon-name><tp:taxon-name-part taxon-name-part-type="genus">Nylanderia</tp:taxon-name-part> <tp:taxon-name-part taxon-name-part-type="species">deceptrix</tp:taxon-name-part></tp:taxon-name></italic> males were only found in one of the nine parasitized colonies, and contained a total of nine males. <italic><tp:taxon-name><tp:taxon-name-part taxon-name-part-type="genus">Nylanderia</tp:taxon-name-part> <tp:taxon-name-part taxon-name-part-type="species">deceptrix</tp:taxon-name-part></tp:taxon-name></italic> brood were found in two of the nine parasitized colonies. One colony contained only a single <italic><tp:taxon-name><tp:taxon-name-part taxon-name-part-type="genus">Nylanderia</tp:taxon-name-part> <tp:taxon-name-part taxon-name-part-type="species">deceptrix</tp:taxon-name-part></tp:taxon-name></italic> queen pupa. The range for <italic><tp:taxon-name><tp:taxon-name-part taxon-name-part-type="genus">Nylanderia</tp:taxon-name-part> <tp:taxon-name-part taxon-name-part-type="species">parvula</tp:taxon-name-part></tp:taxon-name></italic> pupal length was 3.31–3.89 mm (n=84) and the range for <italic><tp:taxon-name><tp:taxon-name-part taxon-name-part-type="genus">Nylanderia</tp:taxon-name-part> <tp:taxon-name-part taxon-name-part-type="species">deceptrix</tp:taxon-name-part></tp:taxon-name></italic> pupal length was 2.73–3.20 mm (n=30). On the other end of the spectrum one colony contained 74 <italic><tp:taxon-name><tp:taxon-name-part taxon-name-part-type="genus">Nylanderia</tp:taxon-name-part> <tp:taxon-name-part taxon-name-part-type="species">deceptrix</tp:taxon-name-part></tp:taxon-name></italic> queen pupae and 4 <italic><tp:taxon-name><tp:taxon-name-part taxon-name-part-type="genus">Nylanderia</tp:taxon-name-part> <tp:taxon-name-part taxon-name-part-type="species">deceptrix</tp:taxon-name-part></tp:taxon-name></italic> male pupae (male <italic><tp:taxon-name><tp:taxon-name-part taxon-name-part-type="genus">Nylanderia</tp:taxon-name-part> <tp:taxon-name-part taxon-name-part-type="species">deceptrix</tp:taxon-name-part></tp:taxon-name></italic> pupae could be determined by highly reduced wing buds and the presence of genitalia).</p></tp:treatment-sec><tp:treatment-sec sec-type="Reproductive cycle"><title>Reproductive cycle.</title><p>All colonies that were found to have dealate queens (n=17) only possessed one queen and we are taking this as evidence of monogyny in <italic><tp:taxon-name><tp:taxon-name-part taxon-name-part-type="genus">Nylanderia</tp:taxon-name-part> <tp:taxon-name-part taxon-name-part-type="species">parvula</tp:taxon-name-part></tp:taxon-name></italic>. A total of 43 colonies were excavated and used for population census data collection. Among the 43 colonies, the average number of adult <italic><tp:taxon-name><tp:taxon-name-part taxon-name-part-type="genus">Nylanderia</tp:taxon-name-part> <tp:taxon-name-part taxon-name-part-type="species">parvula</tp:taxon-name-part></tp:taxon-name></italic> reproductives (alate queens and males) found in colonies was: 15.4 (±23.3) for May, 0 for June, 6.1 (±4.1) for July, and 20.4 (±11.77) for September (Fig. <xref ref-type="fig" rid="F3">12</xref>). Compared to the number of alates, the total brood (larvae and pupae combined) within colonies shows the opposite trend (Figs <xref ref-type="fig" rid="F3">12</xref>, <xref ref-type="fig" rid="F4">13</xref>). Counts were low in May (37 ±134.2) and September (15.8 ±209.6), moderate in July (177.6 ±65.2), and at the highest in June (722.7 ±116.1). <italic><tp:taxon-name><tp:taxon-name-part taxon-name-part-type="genus">Nylanderia</tp:taxon-name-part> <tp:taxon-name-part taxon-name-part-type="species">parvula</tp:taxon-name-part></tp:taxon-name></italic> reproductive pupae were only found in July, and <italic><tp:taxon-name><tp:taxon-name-part taxon-name-part-type="genus">Nylanderia</tp:taxon-name-part> <tp:taxon-name-part taxon-name-part-type="species">deceptrix</tp:taxon-name-part></tp:taxon-name></italic> reproductive pupae were only observed in July as well.</p><fig id="F3" position="float" orientation="portrait"><label>Figure 12.</label><caption><p>Box-and-Whisker plot of within colony <italic><tp:taxon-name><tp:taxon-name-part taxon-name-part-type="genus">Nylanderia</tp:taxon-name-part> <tp:taxon-name-part taxon-name-part-type="species">parvula</tp:taxon-name-part></tp:taxon-name></italic> alate reproductive counts from May, June, July and September.</p></caption><graphic xmlns:xlink="http://www.w3.org/1999/xlink" xlink:href="zookeys-552-049-g003.jpg" position="float" orientation="portrait" xlink:type="simple" id="oo_72948.jpg"/></fig><fig id="F4" position="float" orientation="portrait"><label>Figure 13.</label><caption><p>Box-and-Whisker plot of within colony <italic><tp:taxon-name><tp:taxon-name-part taxon-name-part-type="genus">Nylanderia</tp:taxon-name-part> <tp:taxon-name-part taxon-name-part-type="species">parvula</tp:taxon-name-part></tp:taxon-name></italic> brood counts from May, June, July and September.</p></caption><graphic xmlns:xlink="http://www.w3.org/1999/xlink" xlink:href="zookeys-552-049-g004.jpg" position="float" orientation="portrait" xlink:type="simple" id="oo_72949.jpg"/></fig></tp:treatment-sec><tp:treatment-sec sec-type="Flight and dispersal"><title>Flight and dispersal.</title><p>
            <abbrev xmlns:xlink="http://www.w3.org/1999/xlink" xlink:type="simple"><def><p> Forewing length </p></def>(FWL)</abbrev> measurements were used along with Weber’s Length to determine a ratio of forewing to Weber’s length to examine if the wings of <italic><tp:taxon-name><tp:taxon-name-part taxon-name-part-type="genus">Nylanderia</tp:taxon-name-part> <tp:taxon-name-part taxon-name-part-type="species">deceptrix</tp:taxon-name-part></tp:taxon-name></italic> were smaller in proportion to <italic><tp:taxon-name><tp:taxon-name-part taxon-name-part-type="genus">Nylanderia</tp:taxon-name-part> <tp:taxon-name-part taxon-name-part-type="species">parvula</tp:taxon-name-part></tp:taxon-name></italic>. The <abbrev xmlns:xlink="http://www.w3.org/1999/xlink" xlink:title="forewing length" xlink:type="simple">FWL</abbrev>:<abbrev xmlns:xlink="http://www.w3.org/1999/xlink" xlink:title="Weber’s Length: in lateral view, the distance from the posteriormost border of the metapleural lobe to the anteriormost border of the pronotum, excluding the neck" xlink:type="simple">WL</abbrev> for <italic><tp:taxon-name><tp:taxon-name-part taxon-name-part-type="genus">Nylanderia</tp:taxon-name-part> <tp:taxon-name-part taxon-name-part-type="species">parvula</tp:taxon-name-part></tp:taxon-name></italic> ranged from 2.27–2.59, with an average of 2.47 (±0.018), and for <italic><tp:taxon-name><tp:taxon-name-part taxon-name-part-type="genus">Nylanderia</tp:taxon-name-part> <tp:taxon-name-part taxon-name-part-type="species">deceptrix</tp:taxon-name-part></tp:taxon-name></italic> the ration ranged from 2.07–2.31, averaging 2.18 (±0.014). Comparing the averages using a Student’s t-test, the difference between the two was significant (P&lt;0.00001, t=12.59 for a two-tailed test), meaning the wings of <italic><tp:taxon-name><tp:taxon-name-part taxon-name-part-type="genus">Nylanderia</tp:taxon-name-part> <tp:taxon-name-part taxon-name-part-type="species">deceptrix</tp:taxon-name-part></tp:taxon-name></italic> were smaller in proportion to Weber’s length compared to <italic><tp:taxon-name><tp:taxon-name-part taxon-name-part-type="genus">Nylanderia</tp:taxon-name-part> <tp:taxon-name-part taxon-name-part-type="species">parvula</tp:taxon-name-part></tp:taxon-name></italic>. When examining <!--PageBreak-->the scatter plot of Weber’s length to forewing length of all the <italic><tp:taxon-name><tp:taxon-name-part taxon-name-part-type="genus">Nylanderia</tp:taxon-name-part></tp:taxon-name></italic> species used (see material and methods for list), <italic><tp:taxon-name><tp:taxon-name-part taxon-name-part-type="genus">Nylanderia</tp:taxon-name-part> <tp:taxon-name-part taxon-name-part-type="species">deceptrix</tp:taxon-name-part></tp:taxon-name></italic> falls well below the trendline created from the data of the other species (Fig. <xref ref-type="fig" rid="F5">14</xref>). The R<sup>2</sup> value of the trendline was significant with a P-value&lt;0.00001 (F=98.12), indicating a true relationship between forewing length and Weber’s length for the non-obligately socially parasitic Nearctic <italic><tp:taxon-name><tp:taxon-name-part taxon-name-part-type="genus">Nylanderia</tp:taxon-name-part></tp:taxon-name></italic> species.</p><fig id="F5" position="float" orientation="portrait"><label>Figure 14.</label><caption><p>Scatter plot displaying mesosoma length (=Weber’s length) to forewing length and trendline fitting non-parasitic Nearctic <italic><tp:taxon-name><tp:taxon-name-part taxon-name-part-type="genus">Nylanderia</tp:taxon-name-part></tp:taxon-name></italic>: <italic><tp:taxon-name><tp:taxon-name-part taxon-name-part-type="genus">Nylanderia</tp:taxon-name-part> <tp:taxon-name-part taxon-name-part-type="species">arenivaga</tp:taxon-name-part></tp:taxon-name></italic>, <italic><tp:taxon-name><tp:taxon-name-part taxon-name-part-type="genus">Nylanderia</tp:taxon-name-part> <tp:taxon-name-part taxon-name-part-type="species">austroccidua</tp:taxon-name-part></tp:taxon-name></italic>, <italic><tp:taxon-name><tp:taxon-name-part taxon-name-part-type="genus">Nylanderia</tp:taxon-name-part> <tp:taxon-name-part taxon-name-part-type="species">concinna</tp:taxon-name-part></tp:taxon-name></italic>, <italic><tp:taxon-name><tp:taxon-name-part taxon-name-part-type="genus">Nylanderia</tp:taxon-name-part> <tp:taxon-name-part taxon-name-part-type="species">faisonensis</tp:taxon-name-part></tp:taxon-name></italic>, <italic><tp:taxon-name><tp:taxon-name-part taxon-name-part-type="genus">Nylanderia</tp:taxon-name-part> <tp:taxon-name-part taxon-name-part-type="species">parvula</tp:taxon-name-part></tp:taxon-name></italic>, <italic><tp:taxon-name><tp:taxon-name-part taxon-name-part-type="genus">Nylanderia</tp:taxon-name-part> <tp:taxon-name-part taxon-name-part-type="species">phantasma</tp:taxon-name-part></tp:taxon-name></italic>, <italic><tp:taxon-name><tp:taxon-name-part taxon-name-part-type="genus">Nylanderia</tp:taxon-name-part> <tp:taxon-name-part taxon-name-part-type="species">querna</tp:taxon-name-part></tp:taxon-name></italic>, <italic><tp:taxon-name><tp:taxon-name-part taxon-name-part-type="genus">Nylanderia</tp:taxon-name-part> <tp:taxon-name-part taxon-name-part-type="species">terricola</tp:taxon-name-part></tp:taxon-name></italic>, <italic><tp:taxon-name><tp:taxon-name-part taxon-name-part-type="genus">Nylanderia</tp:taxon-name-part> <tp:taxon-name-part taxon-name-part-type="species">vividula</tp:taxon-name-part></tp:taxon-name></italic>, and <italic><tp:taxon-name><tp:taxon-name-part taxon-name-part-type="genus">Nylanderia</tp:taxon-name-part> <tp:taxon-name-part taxon-name-part-type="species">wojciki</tp:taxon-name-part></tp:taxon-name></italic> (diamonds) with added <italic><tp:taxon-name><tp:taxon-name-part taxon-name-part-type="genus">Nylanderia</tp:taxon-name-part> <tp:taxon-name-part taxon-name-part-type="species">deceptrix</tp:taxon-name-part></tp:taxon-name></italic> data (squares, not part of trendline data).</p></caption><graphic xmlns:xlink="http://www.w3.org/1999/xlink" xlink:href="zookeys-552-049-g005.jpg" position="float" orientation="portrait" xlink:type="simple" id="oo_72950.jpg"/></fig><p>Both <italic><tp:taxon-name><tp:taxon-name-part taxon-name-part-type="genus">Nylanderia</tp:taxon-name-part> <tp:taxon-name-part taxon-name-part-type="species">deceptrix</tp:taxon-name-part></tp:taxon-name></italic> and <italic><tp:taxon-name><tp:taxon-name-part taxon-name-part-type="genus">Nylanderia</tp:taxon-name-part> <tp:taxon-name-part taxon-name-part-type="species">parvula</tp:taxon-name-part></tp:taxon-name></italic> queens were allowed to climb to the top of a pencil to see if they would use it as a location to take off and fly from. Five <italic><tp:taxon-name><tp:taxon-name-part taxon-name-part-type="genus">Nylanderia</tp:taxon-name-part> <tp:taxon-name-part taxon-name-part-type="species">parvula</tp:taxon-name-part></tp:taxon-name></italic> queens were tested and each of them flew off of the pencil tip within two trials, however, none of the five <italic><tp:taxon-name><tp:taxon-name-part taxon-name-part-type="genus">Nylanderia</tp:taxon-name-part> <tp:taxon-name-part taxon-name-part-type="species">deceptrix</tp:taxon-name-part></tp:taxon-name></italic> flew off of the pencil tip after five trials for each individual. In the lab, attempts at dropping two <italic><tp:taxon-name><tp:taxon-name-part taxon-name-part-type="genus">Nylanderia</tp:taxon-name-part> <tp:taxon-name-part taxon-name-part-type="species">deceptrix</tp:taxon-name-part></tp:taxon-name></italic> queens over a white surface to provoke flight while freefalling were conducted, but neither of them flew. As <!--PageBreak--><italic><tp:taxon-name><tp:taxon-name-part taxon-name-part-type="genus">Nylanderia</tp:taxon-name-part> <tp:taxon-name-part taxon-name-part-type="species">deceptrix</tp:taxon-name-part></tp:taxon-name></italic> individuals were hard to collect and maintain in a laboratory setting; only two drop trials were done per individual to avoid harming or losing individuals.</p></tp:treatment-sec><tp:treatment-sec sec-type="Aggression"><title>Aggression.</title><p>The aggression tests between workers, the pairing of both <italic><tp:taxon-name><tp:taxon-name-part taxon-name-part-type="genus">Nylanderia</tp:taxon-name-part> <tp:taxon-name-part taxon-name-part-type="species">parvula</tp:taxon-name-part></tp:taxon-name></italic> workers from not parasitized colonies had an average score of 2.5 (n=6, range 1–3), from one parasitized and one not parasitized colony averaged 4.4 (n=5, range 3–5), and from both parasitized colonies averaged 2.67 (n=3, range 1–4) (here colony is always referring to <italic><tp:taxon-name><tp:taxon-name-part taxon-name-part-type="genus">Nylanderia</tp:taxon-name-part> <tp:taxon-name-part taxon-name-part-type="species">parvula</tp:taxon-name-part></tp:taxon-name></italic> colonies). Pairings with an <italic><tp:taxon-name><tp:taxon-name-part taxon-name-part-type="genus">Nylanderia</tp:taxon-name-part> <tp:taxon-name-part taxon-name-part-type="species">deceptrix</tp:taxon-name-part></tp:taxon-name></italic> queen and a <italic><tp:taxon-name><tp:taxon-name-part taxon-name-part-type="genus">Nylanderia</tp:taxon-name-part> <tp:taxon-name-part taxon-name-part-type="species">parvula</tp:taxon-name-part></tp:taxon-name></italic> worker from a not parasitized colony had an average of 5 (n=2), and with a <!--PageBreak--><italic><tp:taxon-name><tp:taxon-name-part taxon-name-part-type="genus">Nylanderia</tp:taxon-name-part> <tp:taxon-name-part taxon-name-part-type="species">parvula</tp:taxon-name-part></tp:taxon-name></italic> worker from a parasitized colony averaged 1 (n=2). Also, the average aggression between a <italic><tp:taxon-name><tp:taxon-name-part taxon-name-part-type="genus">Nylanderia</tp:taxon-name-part> <tp:taxon-name-part taxon-name-part-type="species">deceptrix</tp:taxon-name-part></tp:taxon-name></italic> queen and a <italic><tp:taxon-name><tp:taxon-name-part taxon-name-part-type="genus">Nylanderia</tp:taxon-name-part> <tp:taxon-name-part taxon-name-part-type="species">parvula</tp:taxon-name-part></tp:taxon-name></italic> queen was 1.88 (n=16, range 1–3). Introduction tests placing a <italic><tp:taxon-name><tp:taxon-name-part taxon-name-part-type="genus">Nylanderia</tp:taxon-name-part> <tp:taxon-name-part taxon-name-part-type="species">parvula</tp:taxon-name-part></tp:taxon-name></italic> worker from a parasitized colony into another parasitized colony had an average score of 3.33 (n=3, range 2–5), and introducing a <italic><tp:taxon-name><tp:taxon-name-part taxon-name-part-type="genus">Nylanderia</tp:taxon-name-part> <tp:taxon-name-part taxon-name-part-type="species">deceptrix</tp:taxon-name-part></tp:taxon-name></italic> queen to an already parasitized colony averaged 2.33 (n=3, range 1–5). Two of the three <italic><tp:taxon-name><tp:taxon-name-part taxon-name-part-type="genus">Nylanderia</tp:taxon-name-part> <tp:taxon-name-part taxon-name-part-type="species">deceptrix</tp:taxon-name-part></tp:taxon-name></italic> introductions into an already parasitized colony resulted in acceptance of the queen into the new colony (score=1), while the third was attacked and rejected (score=5). When taking <italic><tp:taxon-name><tp:taxon-name-part taxon-name-part-type="genus">Nylanderia</tp:taxon-name-part> <tp:taxon-name-part taxon-name-part-type="species">deceptrix</tp:taxon-name-part></tp:taxon-name></italic> queens or parasitized colony workers and introducing them to not parasitized colonies, the average score was 5 for each case (n=4 and 5, respectively). Similarly, workers from not parasitized colonies introduced to a parasitized colony resulted in an average score of 4.75 (n=4). The final set of introductions involved taking a <italic><tp:taxon-name><tp:taxon-name-part taxon-name-part-type="genus">Nylanderia</tp:taxon-name-part> <tp:taxon-name-part taxon-name-part-type="species">parvula</tp:taxon-name-part></tp:taxon-name></italic> worker from a not parasitized colony and introducing her to another not parasitized colony. The resulting average score for that case was 4.8 (n=5, range 4–5). See Table <xref ref-type="table" rid="T1">1</xref> for all the aggression and introduction test average scores.</p><table-wrap id="T1" position="float" orientation="portrait"><label>Table 1.</label><caption><p>Average Aggression scores (see text for details) for aggression and introduction tests (n=sample size). <abbrev xmlns:xlink="http://www.w3.org/1999/xlink" xlink:type="simple">W/W-Colony<def><p>    = <italic><tp:taxon-name><tp:taxon-name-part taxon-name-part-type="genus">Nylanderia</tp:taxon-name-part> <tp:taxon-name-part taxon-name-part-type="species">parvula</tp:taxon-name-part></tp:taxon-name></italic> worker to <italic><tp:taxon-name><tp:taxon-name-part taxon-name-part-type="genus">Nylanderia</tp:taxon-name-part> <tp:taxon-name-part taxon-name-part-type="species">parvula</tp:taxon-name-part></tp:taxon-name></italic> worker</p></def></abbrev>; <abbrev xmlns:xlink="http://www.w3.org/1999/xlink" xlink:type="simple">Dec/W-Colony<def><p>    = <italic><tp:taxon-name><tp:taxon-name-part taxon-name-part-type="genus">Nylanderia</tp:taxon-name-part> <tp:taxon-name-part taxon-name-part-type="species">deceptrix</tp:taxon-name-part></tp:taxon-name></italic> queen to <italic><tp:taxon-name><tp:taxon-name-part taxon-name-part-type="genus">Nylanderia</tp:taxon-name-part> <tp:taxon-name-part taxon-name-part-type="species">parvula</tp:taxon-name-part></tp:taxon-name></italic> worker</p></def></abbrev>; <abbrev xmlns:xlink="http://www.w3.org/1999/xlink" xlink:type="simple">Dec/Queen<def><p>    = <italic><tp:taxon-name><tp:taxon-name-part taxon-name-part-type="genus">Nylanderia</tp:taxon-name-part> <tp:taxon-name-part taxon-name-part-type="species">deceptrix</tp:taxon-name-part></tp:taxon-name></italic> queen to <italic><tp:taxon-name><tp:taxon-name-part taxon-name-part-type="genus">Nylanderia</tp:taxon-name-part> <tp:taxon-name-part taxon-name-part-type="species">parvula</tp:taxon-name-part></tp:taxon-name></italic> queen</p></def></abbrev>.</p></caption><table id="TID0ECXAG" rules="all"><tbody><tr><th rowspan="1" colspan="1"/><th rowspan="1" colspan="1">
                    <abbrev xmlns:xlink="http://www.w3.org/1999/xlink" xlink:title="N. parvula worker to N. parvula worker" xlink:type="simple">W/W-Colony</abbrev> (N)</th><th rowspan="1" colspan="1">
                    <abbrev xmlns:xlink="http://www.w3.org/1999/xlink" xlink:title="N. deceptrix queen to N. parvula worker" xlink:type="simple">Dec/W-Colony</abbrev> (N)</th><th rowspan="1" colspan="1">
                    <abbrev xmlns:xlink="http://www.w3.org/1999/xlink" xlink:title="N. deceptrix queen to N. parvula queen" xlink:type="simple">Dec/Queen</abbrev> (N)</th></tr><tr><td rowspan="1" colspan="1">
              <bold>Parasitized to Parasitized</bold>
            </td><td rowspan="1" colspan="1"/><td rowspan="1" colspan="1"/><td rowspan="1" colspan="1"/></tr><tr><td rowspan="1" colspan="1">
              <italic>Solo Aggression</italic>
            </td><td rowspan="1" colspan="1">2.67 (3)</td><td rowspan="1" colspan="1">1 (2)</td><td rowspan="1" colspan="1">---</td></tr><tr><td rowspan="1" colspan="1">
              <italic>Introduction Test</italic>
            </td><td rowspan="1" colspan="1">3.33 (3)</td><td rowspan="1" colspan="1">2.33 (3)</td><td rowspan="1" colspan="1">---</td></tr><tr><td rowspan="1" colspan="1">
              <bold>Parasitized to Not Parasitized</bold>
            </td><td rowspan="1" colspan="1"/><td rowspan="1" colspan="1"/><td rowspan="1" colspan="1"/></tr><tr><td rowspan="1" colspan="1">
              <italic>Solo Aggression</italic>
            </td><td rowspan="1" colspan="1">4.4 (5)</td><td rowspan="1" colspan="1">5 (2)</td><td rowspan="1" colspan="1">1.88 (16)</td></tr><tr><td rowspan="1" colspan="1">
              <italic>Introduction Test</italic>
            </td><td rowspan="1" colspan="1">5 (5)</td><td rowspan="1" colspan="1">5 (4)</td><td rowspan="1" colspan="1">---</td></tr><tr><td rowspan="1" colspan="1">
              <bold>Not Parasitized to Not Parasitized</bold>
            </td><td rowspan="1" colspan="1"/><td rowspan="1" colspan="1"/><td rowspan="1" colspan="1"/></tr><tr><td rowspan="1" colspan="1">
              <italic>Solo Aggression</italic>
            </td><td rowspan="1" colspan="1">2.5 (6)</td><td rowspan="1" colspan="1">---</td><td rowspan="1" colspan="1">---</td></tr><tr><td rowspan="1" colspan="1">
              <italic>Introduction Test</italic>
            </td><td rowspan="1" colspan="1">4.8 (5)</td><td rowspan="1" colspan="1">---</td><td rowspan="1" colspan="1">---</td></tr><tr><td rowspan="1" colspan="1">
              <bold>Not Parasitized to Parasitized</bold>
            </td><td rowspan="1" colspan="1"/><td rowspan="1" colspan="1"/><td rowspan="1" colspan="1"/></tr><tr><td rowspan="1" colspan="1">
              <italic>Introduction Test</italic>
            </td><td rowspan="1" colspan="1">4.75 (4)</td><td rowspan="1" colspan="1">---</td><td rowspan="1" colspan="1">---</td></tr></tbody></table></table-wrap></tp:treatment-sec><tp:treatment-sec><!--Section generated to contain objects referenced in tp:taxon-treatment.--><fig id="F2" position="float" orientation="portrait"><label>Figures 2–11.</label><caption><p>
          <italic><tp:taxon-name><tp:taxon-name-part taxon-name-part-type="genus">Nylanderia</tp:taxon-name-part> <tp:taxon-name-part taxon-name-part-type="species">deceptrix</tp:taxon-name-part></tp:taxon-name></italic> (queen <ext-link xmlns:xlink="http://www.w3.org/1999/xlink" ext-link-type="uri" xlink:href="http://hol.osu.edu/spmInfo.html?id=USNMENT00755074" xlink:type="simple">USNMENT00755074</ext-link>; male <bold>4, 5</bold> <ext-link xmlns:xlink="http://www.w3.org/1999/xlink" ext-link-type="uri" xlink:href="http://hol.osu.edu/spmInfo.html?id=USNMENT00755083" xlink:type="simple">USNMENT00755083</ext-link>; male <bold>6–11</bold> <ext-link xmlns:xlink="http://www.w3.org/1999/xlink" ext-link-type="uri" xlink:href="http://hol.osu.edu/spmInfo.html?id=USNMENT00755073" xlink:type="simple">USNMENT00755073</ext-link>): <bold>2</bold> queen in lateral view <bold>3</bold> queen head in full-frontal view <bold>4</bold> male in lateral view <bold>5</bold> male head in full-frontal view <bold>6–9</bold> male genitalia in dorsal, lateral, and ventral view, and ventral view close-up of digitus and cuspis <bold>10</bold> male 9<sup>th</sup> sternite <bold>11</bold> penis valve (ectal view).</p></caption><graphic xmlns:xlink="http://www.w3.org/1999/xlink" xlink:href="zookeys-552-049-g002.jpg" position="float" orientation="portrait" xlink:type="simple" id="oo_72946.jpg"/></fig></tp:treatment-sec><ref-list><ref id="B36"><mixed-citation xmlns:xlink="http://www.w3.org/1999/xlink" xlink:type="simple">
          <person-group><name name-style="western"><surname>Trager</surname><given-names>JC</given-names></name></person-group> (<year>1984</year>) <article-title>A revision of the genus <italic><tp:taxon-name><tp:taxon-name-part taxon-name-part-type="genus">Paratrechina</tp:taxon-name-part></tp:taxon-name></italic> (<tp:taxon-name><tp:taxon-name-part taxon-name-part-type="order">Hymenoptera</tp:taxon-name-part></tp:taxon-name>: <tp:taxon-name><tp:taxon-name-part taxon-name-part-type="family">Formicidae</tp:taxon-name-part></tp:taxon-name>) of the Continental United States.</article-title> <source>Sociobiology</source> <volume>9</volume>: <fpage>1</fpage>–<lpage>162</lpage>.</mixed-citation></ref><ref id="B17"><mixed-citation xmlns:xlink="http://www.w3.org/1999/xlink" xlink:type="simple">
          <person-group><name name-style="western"><surname>Kallal</surname><given-names>RJ</given-names></name><name name-style="western"><surname>LaPolla</surname><given-names>JS</given-names></name></person-group> (<year>2012</year>) <article-title>Monograph of <italic><tp:taxon-name><tp:taxon-name-part taxon-name-part-type="genus">Nylanderia</tp:taxon-name-part></tp:taxon-name></italic> (<tp:taxon-name><tp:taxon-name-part taxon-name-part-type="order">Hymenoptera</tp:taxon-name-part></tp:taxon-name>: <tp:taxon-name><tp:taxon-name-part taxon-name-part-type="family">Formicidae</tp:taxon-name-part></tp:taxon-name>) of the World, Part II: <italic><tp:taxon-name><tp:taxon-name-part taxon-name-part-type="genus">Nylanderia</tp:taxon-name-part></tp:taxon-name></italic> in the Nearctic.</article-title> <source>Zootaxa</source> <volume>3508</volume>: <fpage>1</fpage>–<lpage>64</lpage>.</mixed-citation></ref></ref-list></tp:taxon-treatment>
